# Supplementary material for: The ATR-Activation Domain of TopBP1 Is Required for the Suppression of Origin Firing during the S Phase
Source: Int J Mol Sci. 2018 Aug 13;19(8):2376. doi: 10.3390/ijms19082376 (PMC6121618; doi:10.3390/ijms19082376)
Supplement: Supplementary file 1 [file ijms-19-02376-s001.zip]

Archive with 8 entries (6 files):
- ijms-339234-final si/
- ijms-339234-final si/FigS1.jpg
- ijms-339234-final si/FigS2.jpg
- ijms-339234-final si/FigS3.jpg
- ijms-339234-final si/__MACOSX/
- ijms-339234-final si/__MACOSX/._FigS1.jpg
- ijms-339234-final si/__MACOSX/._FigS2.jpg
- ijms-339234-final si/__MACOSX/._FigS3.jpg
